# Supplementary material for: Implementation of E-exams during the COVID-19 pandemic: A quantitative study in higher education
Source: PLoS One. 2022 May 20;17(5):e0266940. doi: 10.1371/journal.pone.0266940 (PMC9122221; doi:10.1371/journal.pone.0266940)
Supplement: S1 Data — (XLSX) [file pone.0266940.s001.xlsx]

## Sheet: college  (2)
Gender	Sum of squares	df	Mean square	F	Sig. (tailed)
Between Groups	16.394	8	2.049	5.966	0.001
Within Groups	595.321	1733	0.344
Total	611.715	1741
								5.966

## Sheet: gender
Gender	N	Mean	Std deviation	T. value	df	Sig. (tailed)
Female	964	3.207	0.605	2.037	1740	0.042
Male	778	3.149	0.576

## Sheet: Academic year 
Gender	Sum of squares	df	Mean square	F	Sig. (tailed)
Between Groups	5.536	4	1.384	3.966	0.003
Within Groups	606.179	1737	0.349
Total	611.715	1741
